# Supplementary material for: Eco-Friendly and Complete Recycling of Waste Bamboo-Based Disposable Paper Cups for Value-Added Transparent Cellulose-Based Films and Paper Plastic Composites
Source: Polymers (Basel). 2022 Apr 13;14(8):1589. doi: 10.3390/polym14081589 (PMC9028521; doi:10.3390/polym14081589)
Supplement: Supplementary file 1 [file polymers-14-01589-s001.zip]

Archive with 1 entries (1 files):
- polymers-1674192-supplementary.pdf
